# Supplementary material for: Rio Doce Acoustic Surveys of Fish Biomass and Aquatic Habitat
Source: Integr Environ Assess Manag. 2020 Jun 18;16(5):615–21. doi: 10.1002/ieam.4285 (PMC7496619; doi:10.1002/ieam.4285)
Supplement: Supplementary file 1 — Supporting information [file IEAM-16-615-s001.xlsx]

## Sheet: Biomass
Date	Site	Year	Season	Treatment	Replicate	Sailed distance (m)	# SED detected	Avg weight (g)	Biomass (g/m3)
2017-05-01	BR262	2017	Wet	Impact	1	560.79	261	0.012	0.0428791
2017-05-01	BR262	2017	Wet	Impact	2	564.7	110	0.02	0.0947749
2017-05-01	BR262	2017	Wet	Impact	3	547.92	237	0.014	0.0495622
2017-05-01	BR262	2017	Wet	Impact	4	539.92	99	0.013	0.0434325
2017-05-01	BR262	2017	Wet	Impact	5	576.81	210	0.017	0.0514182
2017-05-01	BR262	2017	Wet	Impact	6	805.44	210	0.011	0.0423909
2017-10-01	BR262	2017	Dry	Impact
2018-03-01	BR262	2018	Wet	Impact
2018-08-01	BR262	2018	Dry	Impact	1	364.29	193	0.027	0.0211822
2018-08-01	BR262	2018	Dry	Impact	2	338.17	100	0.243	0.0900235
2018-08-01	BR262	2018	Dry	Impact	3	409.86	149	0.108	0.0767043
2018-08-01	BR262	2018	Dry	Impact	4	331.42	89	0.018	0.011165
2018-08-01	BR262	2018	Dry	Impact	5	400.25	118	0.094	0.108196
2018-08-01	BR262	2018	Dry	Impact	6	366	141	0.048	0.0208347
2018-08-01	BR262	2018	Dry	Impact	7	362.5	89	0.018	0.00686135
2017-05-01	Perp. Soc.	2017	Wet	Impact
2017-10-01	Perp. Soc.	2017	Dry	Impact
2018-03-01	Perp. Soc.	2018	Wet	Impact
2018-08-01	Perp. Soc.	2018	Dry	Impact	1		27	0.015	0.00267114
2018-08-01	Perp. Soc.	2018	Dry	Impact	2		53	0.013	0.00444829
2018-08-01	Perp. Soc.	2018	Dry	Impact	3		46	0.025	0.0105777
2018-08-01	Perp. Soc.	2018	Dry	Impact	4		36	0.009	0.00390079
2017-05-01	SA@Naque	2017	Wet	Control
2017-10-01	SA@Naque	2017	Dry	Control
2018-03-01	SA@Naque	2018	Wet	Control	1	464.19	69	0.093	0.00494555
2018-03-01	SA@Naque	2018	Wet	Control	2	461.07	76	0.156	0.019954
2018-03-01	SA@Naque	2018	Wet	Control	3		87	0.055	0.00374913
2018-03-01	SA@Naque	2018	Wet	Control	4		92	0.117	0.0187317
2018-03-01	SA@Naque	2018	Wet	Control	5		95	0.074	0.0126702
2018-08-01	SA@Naque	2018	Dry	Control	1	321.39	82	0.06	0.033763
2018-08-01	SA@Naque	2018	Dry	Control	2	405.12	76	0.058	0.0134742
2018-08-01	SA@Naque	2018	Dry	Control	3	342.29	71	0.026	0.00700245
2018-08-01	SA@Naque	2018	Dry	Control	4	470.73	77	0.029	0.0111586
2018-08-01	SA@Naque	2018	Dry	Control	5	411.64	60	0.041	0.018167
2018-08-01	SA@Naque	2018	Dry	Control	6	307.31	58	0.016	0.00917222
2018-08-01	SA@Naque	2018	Dry	Control	7	455.46	60	0.051	0.0099933
2017-05-01	RD@SA	2017	Wet	Impact	1	923.94	1	0.019	0.00111139
2017-05-01	RD@SA	2017	Wet	Impact	2	833.59	4	0.084	0.0437233
2017-10-01	RD@SA	2017	Dry	Impact
2018-03-01	RD@SA	2018	Wet	Impact	1	545.39	49	0.035	0.0125868
2018-03-01	RD@SA	2018	Wet	Impact	2	553.25	59	0.045	0.0217237
2018-03-01	RD@SA	2018	Wet	Impact	3	553.16	50	0.059	0.0203159
2018-08-01	RD@SA	2018	Dry	Impact	1	416.41	76	0.019	0.012072
2018-08-01	RD@SA	2018	Dry	Impact	2	458.88	156	0.022	0.0175773
2018-08-01	RD@SA	2018	Dry	Impact	3	441.4	44	0.012	0.00835994
2018-08-01	RD@SA	2018	Dry	Impact	4	442.48	202	0.043	0.0445462
2018-08-01	RD@SA	2018	Dry	Impact	5	430.44	49	0.025	0.0133881
2018-08-01	RD@SA	2018	Dry	Impact	6	443.71	189	0.035	0.0254184
2017-05-01	DS P.Estr.	2017	Wet	Control
2017-10-01	DS P.Estr.	2017	Dry	Control	1	982	0	0	0
2017-10-01	DS P.Estr.	2017	Dry	Control	2	1000.27	0.036	1	0.000475524
2017-10-01	DS P.Estr.	2017	Dry	Control	3	965.09	0.023	7	0.000765509
2017-10-01	DS P.Estr.	2017	Dry	Control	4	976.12	0.157	2	0.00133026
2017-10-01	DS P.Estr.	2017	Dry	Control	5	970.68	0.03	1	0.00048534
2017-10-01	DS P.Estr.	2017	Dry	Control	6	990.76	0.027	8	0.000705321
2018-03-01	DS P.Estr.	2018	Wet	Control
2018-08-01	DS P.Estr.	2018	Dry	Control	1	717.45	0	0	0
2018-08-01	DS P.Estr.	2018	Dry	Control	2	706.62	0	0	0
2018-08-01	DS P.Estr.	2018	Dry	Control	3	727.15	0	0	0
2018-08-01	DS P.Estr.	2018	Dry	Control	4	713.04	0	0	0
2017-05-01	Resplendor	2017	Wet	Impact	1	1030.35	30	0.012	0.0014486
2017-05-01	Resplendor	2017	Wet	Impact	2	1071.19	35	0.018	0.00187015
2017-10-01	Resplendor	2017	Dry	Impact	1	1336.38	36	0.028	0.000692006
2017-10-01	Resplendor	2017	Dry	Impact	2	1324.12	64	0.1185	0.00157818
2017-10-01	Resplendor	2017	Dry	Impact	3	1320.3	21	0.0245	0.000299586
2018-03-01	Resplendor	2018	Wet	Impact	1	1376.16	11	0.5765	0.0124746
2018-03-01	Resplendor	2018	Wet	Impact	2	1376.69	10	0.338	0.0096864
2018-03-01	Resplendor	2018	Wet	Impact	3	1411	31	0.4805	0.00744295
2018-03-01	Resplendor	2018	Wet	Impact	4	1480.43	34	0.4	0.0074958
2018-08-01	Resplendor	2018	Dry	Impact	1	1335.54	27	0.012	0.000162552
2018-08-01	Resplendor	2018	Dry	Impact	2	1347.88	21	0.068	0.000756024
2018-08-01	Resplendor	2018	Dry	Impact	3	1350.35	33	0.381	0.00251079
2017-05-01	Itapina	2017	Wet	Impact	1	853.22	1	0.01	0.00319384
2017-05-01	Itapina	2017	Wet	Impact	2	912.97	0	0	0
2017-10-01	Itapina	2017	Dry	Impact	1	620.93	10	0.023	0.00301358
2017-10-01	Itapina	2017	Dry	Impact	2	621.81	13	0.033	0.00281668
2017-10-01	Itapina	2017	Dry	Impact	3	628.12	8	0.018	0.00256507
2017-10-01	Itapina	2017	Dry	Impact	4	626.04	18	0.044	0.00406661
2017-10-01	Itapina	2017	Dry	Impact	5	623.53	9	0.023	0.00273378
2017-10-01	Itapina	2017	Dry	Impact	6	627.71	19	0.036	0.00338965
2018-03-01	Itapina	2018	Wet	Impact	1	671.38	23	0.052	0.00324532
2018-03-01	Itapina	2018	Wet	Impact	2	680.31	46	1.679	0.0419515
2018-03-01	Itapina	2018	Wet	Impact	3	671.09	45	1.289	0.0198042
2018-03-01	Itapina	2018	Wet	Impact	4	668.13	89	43.958	0.194602
2018-08-01	Itapina	2018	Dry	Impact	1	729.04	53	0.005	0.00149176
2018-08-01	Itapina	2018	Dry	Impact	2	739.26	74	0.288	0.0133618
2018-08-01	Itapina	2018	Dry	Impact	3	737.33	125	0.005	0.00123043
2018-08-01	Itapina	2018	Dry	Impact	4	731.93	101	0.007	0.0015746
2018-08-01	Itapina	2018	Dry	Impact	5	728.57	37	0.005	0.00133173
2017-05-01	Regencia	2017	Wet	Impact	1	443.97	23	0.576	0.13506
2017-05-01	Regencia	2017	Wet	Impact	2	464.41	25	0.135	0.0468378
2017-05-01	Regencia	2017	Wet	Impact	3	450.62	26	0.115	0.0574852
2017-05-01	Regencia	2017	Wet	Impact	4	528.52	16	0.054	0.0119271
2017-10-01	Regencia	2017	Dry	Impact
2018-03-01	Regencia	2018	Wet	Impact	1	381.2	44	0.026	0.00431075
2018-03-01	Regencia	2018	Wet	Impact	2	364.17	32	1.451	0.372469
2018-03-01	Regencia	2018	Wet	Impact	3	377.27	44	0.023	0.00388086
2018-03-01	Regencia	2018	Wet	Impact	4	363.59	30	0.026	0.00528575
2018-03-01	Regencia	2018	Wet	Impact	5	369.59	38	0.062	0.0119927
2018-03-01	Regencia	2018	Wet	Impact	6	368.12	36	0.086	0.0135479
2018-08-01	Regencia	2018	Dry	Impact	1	555.52	118	0.166	0.0382952
2018-08-01	Regencia	2018	Dry	Impact	2	584.25	169	0.404	0.0675989
2018-08-01	Regencia	2018	Dry	Impact	3	550.35	139	1.417	0.173928
2018-08-01	Regencia	2018	Dry	Impact	4	541.4	85	1.069	0.0766045
2018-08-01	Regencia	2018	Dry	Impact	5	567	153	1.702	0.205571
2018-08-01	Regencia	2018	Dry	Impact	6	547.63	122	0.166	0.0110451
2017-05-01	Wet	2017	Control	Fumaca	1	336.31	5	0.047	3.9198e-05
2017-05-01	Wet	2017	Control	Fumaca	2	322.52	8	0.067	7.9797e-05
2017-05-01	Wet	2017	Control	Fumaca	3	327.27	15	0.048	0.00030552
2017-10-01	Dry	2017	Control	Fumaca	1	391.88	19	0.823	0.000226325
2017-10-01	Dry	2017	Control	Fumaca	2	407.97	19	0.169	3.0927e-05
2017-10-01	Dry	2017	Control	Fumaca	3	408.6	15	0.331	4.2699e-05
2018-03-01	Wet	2018	Control	Fumaca	1	384.26	9	0.004	0.000132004
2018-03-01	Wet	2018	Control	Fumaca	2	376.38	9	0.005	0.000162295
2018-03-01	Wet	2018	Control	Fumaca	3	361.67	1	0.003	0.000123294
2018-08-01	Dry	2018	Control	Fumaca
2017-05-01	Wet	2017	Control	Brecha	1	390.57	1	0.086	0.00323661
2017-05-01	Wet	2017	Control	Brecha	2	382.05	1	0.027	0.00259203
2017-10-01	Dry	2017	Control	Brecha	1	573.06	7	0.047	0.00104086
2017-10-01	Dry	2017	Control	Brecha	2	560.95	3	0.022	0.00121073
2017-10-01	Dry	2017	Control	Brecha	3	565.26	5	0.208	0.00155709
2018-03-01	Wet	2018	Control	Brecha
2018-08-01	Dry	2018	Control	Brecha	1		11	0.058	0.00108234
2018-08-01	Dry	2018	Control	Brecha	2		8	0.154	0.00124586
2018-08-01	Dry	2018	Control	Brecha	3		17	0.059	0.00125346
2018-08-01	Dry	2018	Control	Brecha	4		13	0.062	0.00119189
2018-08-01	Dry	2018	Control	Brecha	5		3	0.05	0.0005156
2017-05-01	Wet	2017	Impact	DiqueS4
2017-10-01	Dry	2017	Impact	DiqueS4	1	461.68	2	0.157	0.00166624
2017-10-01	Dry	2017	Impact	DiqueS4	2	466.27	1	0.057	0.000296628
2017-10-01	Dry	2017	Impact	DiqueS4	3	461.33	3	0.057	0.000533748
2018-03-01	Wet	2018	Impact	DiqueS4
2018-08-01	Dry	2018	Impact	DiqueS4	1		10	0.033	0.00117648
2018-08-01	Dry	2018	Impact	DiqueS4	2		6	0.334	0.00232998
2018-08-01	Dry	2018	Impact	DiqueS4	3		4	0.02	0.00027572
2018-08-01	Dry	2018	Impact	DiqueS4	4		4	0.013	0.000202319
2017-05-01	Wet	2017	Impact	Candonga
2017-10-01	Dry	2017	Impact	Candonga	1	633.28	58	0.867	0.0124146
2017-10-01	Dry	2017	Impact	Candonga	2	614.63	50	0.121	0.00442727
2017-10-01	Dry	2017	Impact	Candonga	3	571.21	57	0.182	0.00786204
2017-10-01	Dry	2017	Impact	Candonga	4	576.57	51	0.193	0.0100441
2018-03-01	Wet	2018	Impact	Candonga	1	246.43	15	0.057	0.0110859
2018-03-01	Wet	2018	Impact	Candonga	2	258.07	29	0.101	0.027677
2018-03-01	Wet	2018	Impact	Candonga	3	200.24	11	0.171	0.0202797
2018-08-01	Dry	2018	Impact	Candonga	1	1794.13	53	0.113	0.00281551
2018-08-01	Dry	2018	Impact	Candonga	2	1769.23	24	0.943	0.00432743
2018-08-01	Dry	2018	Impact	Candonga	3	1844.52	34	0.13	0.00226161
2018-08-01	Dry	2018	Impact	Candonga	4	1807.77	29	0.064	0.00172326
2017-05-01	Wet	2017	Control	SA Carvalho	1	1126.34	102	0.073	0.0118745
2017-05-01	Wet	2017	Control	SA Carvalho	2	1033.73	138	0.06	0.0102148
2017-05-01	Wet	2017	Control	SA Carvalho	3	993.84	99	0.039	0.00734924
2017-05-01	Wet	2017	Control	SA Carvalho	4	1030.27	101	0.161	0.0200619
2017-05-01	Wet	2017	Control	SA Carvalho	5	1503.72	91	0.088	0.00957202
2017-05-01	Wet	2017	Control	SA Carvalho	6	1050.2	107	0.07	0.00910581
2017-10-01	Dry	2017	Control	SA Carvalho
2018-03-01	Wet	2018	Control	SA Carvalho	1		182	0.029	0.00212442
2018-03-01	Wet	2018	Control	SA Carvalho	2		141	0.067	0.00588729
2018-03-01	Wet	2018	Control	SA Carvalho	3		101	0.034	0.00216951
2018-03-01	Wet	2018	Control	SA Carvalho	4		124	0.012	0.000951756
2018-08-01	Dry	2018	Control	SA Carvalho	1	995.25	106	0.07	0.00264873
2018-08-01	Dry	2018	Control	SA Carvalho	2	1030.19	157	0.016	0.000726848
2018-08-01	Dry	2018	Control	SA Carvalho	3	993.32	96	0.013	0.000444288
2018-08-01	Dry	2018	Control	SA Carvalho	4	1030.22	158	0.019	0.000756561
2018-08-01	Dry	2018	Control	SA Carvalho	5	992.14	35	0.33	0.00327096
2018-08-01	Dry	2018	Control	SA Carvalho	6	992.58	54	0.011	0.00022319
2017-05-01	Wet	2017	Control	Porto Estrela	1	885.83	184	0.104	0.011707
2017-05-01	Wet	2017	Control	Porto Estrela	2	924.85	264	0.037	0.0082577
2017-10-01	Dry	2017	Control	Porto Estrela
2018-03-01	Wet	2018	Control	Porto Estrela
2018-08-01	Dry	2018	Control	Porto Estrela	1	748.76	2057	0.523	0.00329699
2018-08-01	Dry	2018	Control	Porto Estrela	2	606.76	1189	0.354	0.0025226
2018-08-01	Dry	2018	Control	Porto Estrela	3	648.03	2027	0.359	0.00248931
2018-08-01	Dry	2018	Control	Porto Estrela	4	690.07	2203	0.317	0.00183828
2018-08-01	Dry	2018	Control	Porto Estrela	5	669.27	1266	0.449	0.00222704
2017-05-01	Wet	2017	Impact	Baguari	1	751.03	46	0.04	0.00343772
2017-05-01	Wet	2017	Impact	Baguari	2	738.57	50	0.04	0.0041786
2017-05-01	Wet	2017	Impact	Baguari	3	820.91	59	0.086	0.0105113
2017-05-01	Wet	2017	Impact	Baguari	4	760.41	40	0.178	0.0100752
2017-10-01	Dry	2017	Impact	Baguari	1	531.27	122	0.144	0.0020831
2017-10-01	Dry	2017	Impact	Baguari	2	539.52	155	0.138	0.00306194
2017-10-01	Dry	2017	Impact	Baguari	3	534.11	160	0.129	0.00285374
2017-10-01	Dry	2017	Impact	Baguari	4	520.06	154	0.083	0.00326979
2017-10-01	Dry	2017	Impact	Baguari	5	536.06	186	0.116	0.00412473
2018-03-01	Wet	2018	Impact	Baguari	1	641.1	9	0.02	0.00151118
2018-03-01	Wet	2018	Impact	Baguari	2	682.7	24	0.026	0.00184018
2018-03-01	Wet	2018	Impact	Baguari	3	667.01	23	0.043	0.00187691
2018-03-01	Wet	2018	Impact	Baguari	4	637.98	13	0.036	0.00225378
2018-03-01	Wet	2018	Impact	Baguari	5	621.55	10	0.031	0.00161715
2018-08-01	Dry	2018	Impact	Baguari	1	691.44	238	0.176	0.0282735
2018-08-01	Dry	2018	Impact	Baguari	2	687.15	182	0.131	0.022583
2018-08-01	Dry	2018	Impact	Baguari	3	695.46	258	0.273	0.034115
2018-08-01	Dry	2018	Impact	Baguari	4	691.09	258	0.208	0.020942
2018-08-01	Dry	2018	Impact	Baguari	5	685.06	68	0.219	0.015763
2017-05-01	Wet	2017	Control	Corrente	1	1015.94	4	0.088	0.00716857
2017-10-01	Dry	2017	Control	Corrente	1	495.03	3	0.054	0.000506682
2017-10-01	Dry	2017	Control	Corrente	2	503.95	11	0.101	0.00158772
2017-10-01	Dry	2017	Control	Corrente	3	498.39	3	0.059	0.000271695
2017-10-01	Dry	2017	Control	Corrente	4	500.16	6	0.186	0.00202108
2018-03-01	Wet	2018	Control	Corrente	1	469.94	30	0.522	0.0262963
2018-03-01	Wet	2018	Control	Corrente	2	470.11	21	2.009	0.0202186
2018-03-01	Wet	2018	Control	Corrente	3	470.47	9	0.079	0.000934491
2018-03-01	Wet	2018	Control	Corrente	4	469.92	44	0.39	0.0200015
2018-03-01	Wet	2018	Control	Corrente	5	473.56	35	0.928	0.0234431
2018-03-01	Wet	2018	Control	Corrente	6	472.29	24	1.698	0.0230181
2018-08-01	Dry	2018	Control	Corrente	1	595.31	2	0.534	0.000786048
2018-08-01	Dry	2018	Control	Corrente	2		0	0	0
2018-08-01	Dry	2018	Control	Corrente	3		0	0	0
2018-08-01	Dry	2018	Control	Corrente	4		0	0	0
2017-05-01	Wet	2017	Impact	Aimores	1	979.45	47	0.032	0.00319437
2017-05-01	Wet	2017	Impact	Aimores	2	971.49	34	0.03	0.00355056
2017-05-01	Wet	2017	Impact	Aimores	3	963.76	52	0.064	0.00730899
2017-05-01	Wet	2017	Impact	Aimores	4	1002.54	34	0.036	0.00538344
2017-10-01	Dry	2017	Impact	Aimores	1	1147.08	18	0.029	0.00103263
2017-10-01	Dry	2017	Impact	Aimores	2	1154.43	20	0.041	0.00147432
2017-10-01	Dry	2017	Impact	Aimores	3	1150.66	42	0.105	0.00244839
2017-10-01	Dry	2017	Impact	Aimores	4	1111.13	25	0.149	0.00246118
2017-10-01	Dry	2017	Impact	Aimores	5	1122.57	55	0.058	0.00144687
2017-10-01	Dry	2017	Impact	Aimores	6	1123.89	26	0.046	0.00128722
2018-03-01	Wet	2018	Impact	Aimores	1	1004.98	114	0.439	0.00699239
2018-03-01	Wet	2018	Impact	Aimores	2	986.39	49	0.55	0.0049467
2018-03-01	Wet	2018	Impact	Aimores	3	1011.03	81	0.53	0.00852823
2018-03-01	Wet	2018	Impact	Aimores	4	992.88	26	0.332	0.00133663
2018-03-01	Wet	2018	Impact	Aimores	5	1017.38	39	1.045	0.002624
2018-03-01	Wet	2018	Impact	Aimores	6	974.24	34	0.238	0.00287456
2018-08-01	Dry	2018	Impact	Aimores	1	835.93	290	0.503	0.0229242
2018-08-01	Dry	2018	Impact	Aimores	2	847.44	63	0.511	0.0145707
2018-08-01	Dry	2018	Impact	Aimores	3	843.1	141	0.519	0.018602
2018-08-01	Dry	2018	Impact	Aimores	4	848.57	88	0.632	0.0139192
2018-08-01	Dry	2018	Impact	Aimores	5	848.91	145	0.272	0.00597366
2017-05-01	Wet	2017	Impact	Mascarenhas
2017-10-01	Dry	2017	Impact	Mascarenhas	1	591.43	33	0.048	0.00266155
2017-10-01	Dry	2017	Impact	Mascarenhas	2	587.74	49	0.049	0.00221333
2017-10-01	Dry	2017	Impact	Mascarenhas	3	606.48	25	0.04	0.0024004
2017-10-01	Dry	2017	Impact	Mascarenhas	4	583.69	25	0.083	0.00306345
2017-10-01	Dry	2017	Impact	Mascarenhas	5	613.32	18	0.02	0.00267128
2018-03-01	Wet	2018	Impact	Mascarenhas	1	677.28	304	0.092	0.00902023
2018-03-01	Wet	2018	Impact	Mascarenhas	2	680.77	269	0.091	0.00942105
2018-03-01	Wet	2018	Impact	Mascarenhas	3	677.48	443	0.077	0.00967613
2018-03-01	Wet	2018	Impact	Mascarenhas	4	683.04	319	0.118	0.0164131
2018-03-01	Wet	2018	Impact	Mascarenhas	5	682.02	197	0.082	0.00949117
2018-03-01	Wet	2018	Impact	Mascarenhas	6	678.95	283	0.105	0.010707
2018-08-01	Dry	2018	Impact	Mascarenhas	1	765.49	86	0.02	0.00059384
2018-08-01	Dry	2018	Impact	Mascarenhas	2	765.4	95	0.006	0.000183096
2018-08-01	Dry	2018	Impact	Mascarenhas	3	769.25	41	0.005	0.000191015
2018-08-01	Dry	2018	Impact	Mascarenhas	4	767.24	28	0.005	0.00017683
2018-08-01	Dry	2018	Impact	Mascarenhas	5	771.74	93	0.02	0.00037576
2018-08-01	Dry	2018	Impact	Mascarenhas	6	770.93	37	0.012	0.000226416
