# Supplementary material for: Rio Doce Acoustic Surveys of Fish Biomass and Aquatic Habitat
Source: Integr Environ Assess Manag. 2020 Jun 18;16(5):615–21. doi: 10.1002/ieam.4285 (PMC7496619; doi:10.1002/ieam.4285)
Supplement: Supplementary file 2 — Supporting information [file IEAM-16-615-s002.xlsx]

## Sheet: August 2018
Type	Impact	Site Name	Smooth sand/mud	Sand ripples	Small rocks	Boulders	Rock outcrop	Hole/Pool	Woody debris	Fish nests	Artif. Structure
Reservoir	Impact	Aimores	0.657692	0.05	0.242308	0	0.0423077	0	0.00769231	0	0
Reservoir	Impact	Baguari	0.727273	0.0181818	0.118182	0	0.127273	0.00909091	0	0	0
Reservoir	Control	Brecha	0.75	0.08125	0.103125	0.034375	0.009375	0	0.01875	0.003125	0
		Candonga ACW	0.746154	0.05	0.0884615	0.0192308	0.0807692	0	0	0.0153846	0
		Candonga CW	0.722727	0.0954545	0.1	0.0227273	0.0545455	0	0.00454545	0	0
Reservoir	Impact	Candonga	0.734441	0.0727273	0.0942308	0.020979	0.0676573	0	0.00227273	0.00769231	0
Reservoir	Impact	Dique S4	0.672222	0.119444	0.119444	0.0344444	0.0222222	0.00277778	0.0277778	0.00166667	0
River	Control	DS Porto Estrela	0.7125	0.125	0.08125	0.075	0	0	0	0.00625	0
Reservoir	Control	Fumaça	0.596429	0.00357143	0.146429	0.0142857	0.139286	0	0.0892857	0	0.0107143
River	Impact	Itapina	0.627273	0.177273	0.122727	0.0727273	0	0	0	0	0
		Lake Juparanã East	0.789474	0.0815789	0.0842105	0.0105263	0	0	0.00789474	0.0263158	0
		Lake Juparanã South	0.769231	0	0.165385	0.00384615	0	0.0269231	0.00384615	0.0307692	0
		Lake Nova	0.816667	0.0533333	0.0933333	0.0133333	0	0	0.0133333	0.01	0
Reservoir	Impact	Mascarenhas	0.654167	0.0541667	0.154167	0.0958333	0.0166667	0	0.0208333	0.00416667	0
River	Impact	Perpétuo Socorro	0.713636	0.136364	0.05	0.0727273	0.0272727	0	0	0	0
		Porto Estrela - A	0.67	0.17	0.08	0.015	0.06	0	0.005	0	0
		Porto Estrela - B	0.840909	0.00909091	0.0772727	0.0136364	0.0181818	0	0.0409091	0	0
Reservoir	Control	Porto Estrela	0.755455	0.0895455	0.0786364	0.0143182	0.0390909	0	0.0229545	0	0
		Regencia - A	0.7625	0.1	0.1125	0.025	0	0	0	0	0
		Regencia - B	0.769231	0.0807692	0.0692308	0.0115385	0.0615385	0	0.00769231	0	0
River	Impact	Regencia	0.765865	0.0903846	0.0908654	0.0182692	0.0307692	0	0.00384615	0	0
		Resplendor ACW	0.711538	0.0269231	0.0884615	0.103846	0.0653846	0	0.00384615	0	0
		Resplendor CW	0.581818	0.0681818	0.131818	0.136364	0.0818182	0	0	0	0
River	Impact	Resplendor	0.646678	0.0475524	0.11014	0.120105	0.0736014	0	0.00192308	0	0
Reservoir	Control	Rio Corrente	0.740909	0.00454545	0.15	0.0272727	0.0181818	0	0.0454545	0.00454545	0.00909091
River	Impact	Rio Doce at BR 262	0.54	0.455	0	0	0	0	0.005	0	0
River	Impact	Rio Doce at Naque	0.616667	0.25	0.0833333	0.0333333	0	0	0.0166667	0	0
River	Control	Rio Piranga	0.5375	0	0.4375	0.025	0	0	0	0	0
Reservoir	Control	Sá Carvalho	0.709524	0.047619	0.152381	0.065	0.0047619	0.00952381	0.00952381	0.0047619	0
River	Control	Santo Antônio at Naque	0.622727	0.118182	0.0590909	0.0409091	0.0181818	0.122727	0	0.00909091	0.00909091
